# Supplementary material for: Antidepressant metabolite concentrations and metabolite-to-parent drug ratios in postmortem femoral blood
Source: J Anal Toxicol. 2026 Feb 15;50(4):bkag012. doi: 10.1093/jat/bkag012 (PMC13197603; doi:10.1093/jat/bkag012)
Supplement: bkag012_Supplementary_Data [file bkag012_supplementary_data.zip]

Archive with 3 entries (3 files):
- jat-25-4653-File004.docx
- jat-25-4653-File005.docx
- jat-25-4653-File006.docx
